# Supplementary material for: Sulforaphane Inhibits Adhesion and Migration of Cisplatin- and Gemcitabine-Resistant Bladder Cancer Cells In Vitro
Source: Nutrients. 2024 Feb 23;16(5):623. doi: 10.3390/nu16050623 (PMC10934724; doi:10.3390/nu16050623)
Supplement: Supplementary file 1 [file nutrients-16-00623-s001.zip]

Archive with 1 entries (1 files):
- nutrients-2851223-supplementary.pdf
